# Supplementary material for: Co-Assembled Supramolecular Organohydrogels of Amphiphilic Zwitterion and Polyoxometalate with Controlled Microstructures
Source: Molecules. 2024 May 12;29(10):2286. doi: 10.3390/molecules29102286 (PMC11124011; doi:10.3390/molecules29102286)
Supplement: Supplementary file 1 [file molecules-29-02286-s001.zip]

Archive with 1 entries (1 files):
- molecules-3006002-supplementary.pdf
